# Supplementary material for: Possible Role of Bent Structure of Methylated Lithocholic Acid on Artificial and Plasma Membranes
Source: Membranes (Basel). 2022 Oct 14;12(10):997. doi: 10.3390/membranes12100997 (PMC9610195; doi:10.3390/membranes12100997)
Supplement: Supplementary file 1 [file membranes-12-00997-s001.zip]

Archive with 1 entries (1 files):
- membranes-1922309-supplementary.pdf
